# Supplementary material for: A comprehensive study of raw and roasted macadamia nuts: Lipid profile, physicochemical, nutritional, and sensory properties
Source: Food Sci Nutr. 2021 Jan 27;9(3):1688–97. doi: 10.1002/fsn3.2143 (PMC7958573; doi:10.1002/fsn3.2143)
Supplement: Supplementary file 1 — Table S1‐S2 [file FSN3-9-1688-s001.xlsx]

## Sheet: Table S1
Table S1. TAGs composition (mg/g) in raw and roasted macadamia nuts
TAGs	Guire1		O.C
	Raw	Roast	Raw	Roast
PoPoM	8.86±0.31	8.31±0.27	12.56±0.51	11.95±0.39
PPoM	7.56±0.39	7.61±0.33	3.48±0.17	7.56±0.33
PoPoPo	19.35±0.81	18.93±0.86	33.65±1.36	31.35±1.19
PoLM	3.75±0.18	3.68±0.21	5.29±0.26	4.93±0.23
PPoPo	19.25±0.68	19.12±0.73	23.63±0.83	22.25±0.72
OPoM	12.45±0.53	12.11±0.59	16.45±0.66	15.86±0.63
POM	0±0.00	0±0.00	3.24±0.25	2.95±0.19
PPoP	5.63±0.27	5.86±0.27	9.27±0.21	9.63±0.27
PoLPo	9.75±0.23	9.48±0.35	5.15±0.21	5.02±0.18
PoOPo	61.52±1.96	61.11±1.46	56.57±1.32	55.58±1.17
POPo	45.75±1.03	45.83±1.26	49.26±1.33	48.96±1.13
OLPo	29.25±0.85	29.16±0.91	11.66±0.46	10.95±0.41
OOPo	120.75±2.77	121.81±2.81	136.11±3.02	133.25±2.96
LOP	20.25±0.88	19.83±0.92	6.19±0.65	5.93±0.61
OOP	74.25±2.05	74.95±2.12	81.27±2.28	80.15±2.34
SLP	9.05±0.39	8.33±0.28	1.05±0.04	1.76±0.07
SOP	3.03±0.16	1.89±0.09	6.21±0.24	6.03±0.27
LLPo	2.25±0.18	2.17±0.23	7.28±0.43	6.99±0.37
OLO	48.16±1.12	47.16±1.08	39.59±1.03	38.76±1.36
OOO	145.51±3.41	143.68±3.78	151.18±4.17	148.25±4.76
OLL	6.75±0.41	5.78±0.52	14.36±0.75	12.75±0.46
AOPo	26.25±0.92	24.65±0.88	31.27±1.16	30.56±1.12
GOP	9.12±0.31	8.82±0.36	11.55±0.42	10.32±0.37
AOP	0.38±0.02	0.27±0.00	0±0.00	0±0.00
GLO	8.25±0.42	8.31±0.52	5.25±0.22	4.55±0.18
GOO	23.25±0.71	22.68±0.83	29.25±0.93	28.25±0.78
GOG	2.45±0.12	2.78±0.16	2.71±0.09	2.36±0.11
AOO	2.15±0.08	2.29±0.11	3.59±0.17	3.25±0.14

## Sheet: Table S2
Table S2. FFA concentrations (μg/g) in raw and roasted macadamia nuts.
FFA	Guire1		O.C
	Raw	Roast	Raw	Roast
C 14:0	5.35±0.27	5.85±0.36	8.85±0.29	9.45±0.37
C 16:0	128.42±2.46	195.15±3.67	114.38±2.07	64.38±0.91
C 16:1	280.95±6.93	577.95±11.53	123.27±1.67	347.57±4.73
C 18:0	361.95±3.12	410.25±6.09	25.45±1.92	23.63±1.63
C 18:1	838.36±23.51	1220.25±39.19	819.14±21.65	1308.87±43.28
C 18:2	213.92±6.81	658.86±20.19	210.79±8.19	601.67±7.29
C 20:0	42.93±1.23	59.75±1.65	67.31±1.72	78.24±1.89
C 20:1	203.48±3.95	339.32±4.61	32.84±0.93	109.28±1.57
C 22:0	33.21±0.79	25.91±0.85	36.05±0.93	78.45±1.26
C 24:0	5.25±0.39	12.75±0.83	0±0.00	0±0.00
